# Supplementary material for: Sequential [11C]Acetate and [18F]FDG PET/CT Assessment of Systemic Chronic Active Epstein–Barr Virus Disease: An Exploratory Retrospective Study
Source: Diagnostics (Basel). 2026 Jul 2;16(13):2071. doi: 10.3390/diagnostics16132071 (PMC13360010; doi:10.3390/diagnostics16132071)
Supplement: Supplementary file 1 [file diagnostics-16-02071-s001.zip]

Archive with 1 entries (1 files):
- diagnostics-4362080-supplementary.pdf
